# Supplementary material for: Effects of Colony Breeding System and Nest Architecture on Soil Microbiome and Fertility in the Fungus-Growing Termite Macrotermes barneyi Light
Source: Insects. 2025 Apr 29;16(5):470. doi: 10.3390/insects16050470 (PMC12111960; doi:10.3390/insects16050470)
Supplement: Supplementary file 1 [file insects-16-00470-s001.zip]

Archive with 1 entries (1 files):
- insects-3596159-supplementary.pdf
